# Supplementary material for: Electrochemical Kinetics and Detection of Paracetamol by Stevensite-Modified Carbon Paste Electrode in Biological Fluids and Pharmaceutical Formulations
Source: Int J Mol Sci. 2023 Jul 10;24(14):11269. doi: 10.3390/ijms241411269 (PMC10378910; doi:10.3390/ijms241411269)
Supplement: Supplementary file 1 [file ijms-24-11269-s001.zip]

Archive with 1 entries (1 files):
- ijms-2469102-SI.pdf
